# Supplementary material for: The CRISPR-Cas13a Gemini System for noncontiguous target RNA activation
Source: Nat Commun. 2024 Apr 4;15:2901. doi: 10.1038/s41467-024-47281-w (PMC10994916; doi:10.1038/s41467-024-47281-w)
Supplement: Supplementary file 4 — Source Data [file 41467_2024_47281_MOESM4_ESM.xlsx]

## Sheet: Fig. 1d
Fig. 1d Fluorescence analysis of Cas13a HEPN-nuclease activation by G7-13.
Time (min)	T20	T 7+13’	T7+T13’	w/o target
1	0.521147	0.11796	0.0008793	0.000635011
5	0.954561	0.474011	0.00188447	0.00123806
10	0.98917	0.671873	0.00275009	0.00171196
15	0.993378	0.76547	0.00358968	0.00223174
20	0.99485	0.816817	0.00449181	0.00275858
25	0.996391	0.847861	0.00539377	0.00325242
30	0.998361	0.868145	0.00627104	0.00383237
35	0.998822	0.881645	0.0072151	0.00440734
40	1.00015	0.891466	0.00810293	0.00494968
45	1.00056	0.897852	0.00902196	0.00560248
50	1.00089	0.903262	0.00989132	0.00610676
55	1.00038	0.906595	0.0108512	0.00674339
60	1	0.908903	0.011818	0.00721307

## Sheet: Fig. 1e
Fig. 1e Apparent cleavage rate of 11 groups (G5-15 to G15-5) of target RNAs-mediated Cas13a trans-cleavage reporter relative to contiguous target (T20).
	1st	2nd	3rd	Mean	SD
w/o T	0.00783	0.00687	0.00707	0.00726	0.000506491
T	0.95047	1	1.0161	0.98886	0.0342
T 5+T 15’	0.02688	0.01715	0.0236	0.02254	0.00495
T 5+15’	0.42221	0.39112	0.43221	0.41518	0.02143
T 6+T 14’	0.02198	0.01134	0.01398	0.01577	0.00554
T 6+14’	0.41183	0.39661	0.39183	0.40009	0.01044
T 7+T 13’	0.0095	0.0075	0.0076	0.0082	0.00113
T 7+13’	0.83198	0.715	0.82198	0.78965	0.06484
T 8+T 12’	0.00772	0.00737	0.00758	0.00756	0.000176163
T 8+12’	0.74974	0.66834	0.72136	0.71315	0.04132
T 9+T 11’	0.01075	0.00755	0.01135	0.00988	0.00204
T 9+11’	0.95619	0.91931	0.9632	0.94623	0.02358
T 10+T 10’	0.03772	0.05447	0.03128	0.04116	0.01197
T 10+10’	0.48628	0.49121	0.5002	0.49256	0.00706
T 11+T 9’	0.00949	0.01322	0.01158	0.01143	0.00187
T 11+9’	0.64464	0.67478	0.68125	0.66689	0.01954
T 12+T 8’	0.0809	0.09326	0.0763	0.08349	0.00877
T 12+8’	0.81665	0.85437	0.80261	0.82454	0.02677
T 13+T 7’	0.23857	0.3023	0.3105	0.28379	0.03938
T 13+7’	0.76696	0.77764	0.78216	0.77559	0.00781
T 14+T 6’	0.32973	0.33851	0.33041	0.33288	0.00488
T 14+6’	0.6202	0.63158	0.6183	0.62336	0.00718
T 15+T 5’	0.39367	0.42552	0.39104	0.40341	0.01919
T 15+5’	0.2013	0.2059	0.2102	0.2058	0.00445

## Sheet: Fig. 1f
Fig. 1f Fluorescence analysis of 10 to 15-nt target RNA activation of Cas13a.
Time (min)	no-Target	Target	Target10	Target11	Target12	Target13	Target14	Target15	Target10'	Target11'	Target12'	Target13'	Target14'	Target15'
1	0.000913075	0.561828	0.000645822	0.000833624	0.00182434	0.00058351	0.0132449	0.0194737	0.000605103	0.00100414	0.000666008	0.000522641	0.00041183	0
5	0.0015662	0.98456	0.00131283	0.00140541	0.00243887	0.00145242	0.0539062	0.0816391	0.00128427	0.00176166	0.00116791	0.00117154	0.000967424	0.000481722
10	0.00185156	0.997211	0.00162379	0.0015988	0.00277088	0.00201752	0.0996581	0.149997	0.00163293	0.00203497	0.00144353	0.00148325	0.00117573	0.000761175
15	0.00210422	0.999028	0.00190779	0.00188914	0.00316215	0.00258453	0.137464	0.203204	0.00198979	0.00238489	0.00181973	0.00182728	0.00155245	0.00102793
20	0.00255038	0.999165	0.00212554	0.00226639	0.00363366	0.00314381	0.168425	0.244101	0.00230278	0.00278757	0.00211573	0.00213621	0.00184413	0.0013346
25	0.00297732	0.999879	0.00253488	0.00258049	0.00406694	0.00366467	0.194505	0.276758	0.00262881	0.00315884	0.00246152	0.00253577	0.0021941	0.00159722
30	0.00334547	0.998797	0.00285939	0.00295655	0.00448446	0.00415745	0.217115	0.303501	0.00306014	0.00356259	0.00287613	0.00288779	0.00253401	0.00190202
35	0.00367844	0.997709	0.00308093	0.00324697	0.00498354	0.00463882	0.236657	0.326632	0.0034383	0.00393636	0.00328606	0.0032429	0.00288167	0.00222536
40	0.00411169	0.996228	0.00345489	0.00365434	0.00546933	0.00520111	0.254558	0.346443	0.00386557	0.00431534	0.00371307	0.00359694	0.00324887	0.00255636
45	0.00448762	0.994712	0.00376364	0.00399362	0.00598272	0.00560297	0.27015	0.363553	0.00431699	0.00469283	0.00404571	0.0039967	0.00362057	0.00280626
50	0.0049596	0.993783	0.00417274	0.0044282	0.00645485	0.00610956	0.284304	0.377892	0.00472528	0.00521036	0.00447166	0.0043717	0.0040208	0.00316138
55	0.00533683	0.992684	0.00450037	0.0047888	0.00703703	0.00658509	0.297751	0.390928	0.00520979	0.00556089	0.00493026	0.00481146	0.00433049	0.00352698
60	0.0058395	0.991292	0.00482032	0.00511625	0.0075572	0.00709343	0.309023	0.403596	0.00563154	0.00599961	0.00532699	0.00517017	0.00475714	0.00380687

## Sheet: Fig. 1g
Fig. 1g Electrophoretic gel analysis of Cas13a activation by T14 or T15.

## Sheet: Fig. 2b
Fig. 2b Fluorescence analysis of HEPN-nuclease activity of Cas13a by two 21-, 23- or 25-nt RNA activators.
21-nt RNA activators with 1-nt bumper									23-nt RNA activators with 3-nt bumper									25-nt RNA activators with 5-nt bumper
Time (min)	T20	R1+R2+Bridge	R1+Bridge	R2+Bridge	R1+R2	Bridge	w/o R1,R2 and Bridge		Time (min)	T20	R1+R2+Bridge	R1+Bridge	R2+Bridge	R1+R2	Bridge	w/o R1,R2 and Bridge		Time (min)	T20	R1+R2+Bridge	R1+Bridge	R2+Bridge	R1+R2	Bridge	w/o R1,R2 and Bridge
1	0.46131	0.00182	0.0014	0.0024	0	0.00132	0.001		1	0.46056	0.01835	0.000328987	0.000555004	0.00101	0.000555115	0		1	0.4611	0.13453	0.00209	0.00121	0.0013	0.000927931	0
2	0.52564	0.00339	0.00238	0.00346	0.000851775	0.00147	0.00104		2	0.52498	0.02438	0.00134	0.00101	0.000531405	0.000691073	3.09611e-05		2	0.52545	0.18713	0.002	0.0014	0.00165	0.00101	5.76451e-05
3	0.58047	0.00353	0.00239	0.00357	0.00107	0.00151	0.00103		3	0.57989	0.02808	0.00152	0.00113	0.000840383	0.00103	1.4113e-05		3	0.58031	0.23094	0.00211	0.00153	0.00194	0.00135	0.000124203
4	0.62681	0.00392	0.00242	0.00371	0.00131	0.00163	0.00101		4	0.62629	0.03301	0.00185	0.00129	0.0019	0.00126	-2.80049e-05		4	0.62667	0.28275	0.00249	0.00167	0.00253	0.00177	0.000142814
5	0.66723	0.0043	0.00249	0.00374	0.00143	0.00173	0.0011		5	0.66677	0.03757	0.00218	0.0014	0.00246	0.00147	-1.02195e-05		5	0.6671	0.32997	0.0029	0.00185	0.00286	0.00188	0.000134356
6	0.7015	0.00464	0.00252	0.00386	0.0015	0.00183	0.0012		6	0.70109	0.04215	0.00236	0.00151	0.0026	0.00173	4.76219e-05		6	0.70138	0.37301	0.00311	0.00208	0.00303	0.00194	0.000154354
7	0.73048	0.00494	0.00253	0.0039	0.00156	0.00189	0.00127		7	0.73011	0.04682	0.00255	0.00158	0.00276	0.00201	0.000111192		7	0.73038	0.41194	0.00323	0.00227	0.00317	0.00209	0.000163146
8	0.75594	0.00522	0.0026	0.00399	0.00162	0.00196	0.00124		8	0.7556	0.05144	0.00278	0.00177	0.00294	0.00228	0.00011856		8	0.75584	0.44789	0.00342	0.00237	0.00326	0.00223	0.000271549
9	0.77794	0.00538	0.00262	0.00405	0.00174	0.00198	0.00123		9	0.77764	0.05607	0.00304	0.00194	0.00305	0.00236	0.000104229		9	0.77786	0.48122	0.00351	0.00253	0.00331	0.00228	0.000266052
10	0.79703	0.00563	0.00264	0.00411	0.0018	0.00196	0.00122		10	0.79675	0.06077	0.00327	0.00201	0.00319	0.00254	7.40774e-05		10	0.79695	0.51207	0.00361	0.00268	0.00351	0.00242	0.000288525
11	0.81422	0.00588	0.00268	0.00414	0.00188	0.00204	0.00123		11	0.81396	0.06542	0.00341	0.0021	0.00329	0.00266	0.000108279		11	0.81414	0.53997	0.00379	0.00285	0.00358	0.00251	0.000329918
12	0.82905	0.00614	0.00272	0.00418	0.0019	0.00224	0.00121		12	0.82881	0.07012	0.00353	0.00228	0.00331	0.00282	0.000142847		12	0.82898	0.56619	0.00385	0.00296	0.00375	0.00264	0.000365241
13	0.84273	0.00634	0.00277	0.00423	0.00195	0.0023	0.00128		13	0.84252	0.07486	0.00363	0.00243	0.00342	0.00293	0.000183904		13	0.84267	0.59052	0.00387	0.00312	0.00394	0.0027	0.000477792
14	0.8547	0.00665	0.00281	0.00425	0.00206	0.00231	0.00132		14	0.8545	0.07955	0.00381	0.00254	0.00372	0.00308	0.000265436		14	0.85464	0.61351	0.0041	0.00338	0.00401	0.00283	0.000494513
15	0.86597	0.0069	0.00287	0.00435	0.0022	0.00233	0.00138		15	0.86579	0.08406	0.00399	0.00269	0.00385	0.00327	0.000327131		15	0.86592	0.63467	0.00434	0.00345	0.00412	0.00296	0.000493927
16	0.8754	0.00711	0.00292	0.00436	0.00225	0.00234	0.00137		16	0.87523	0.08869	0.00409	0.0028	0.00405	0.00334	0.000365442		16	0.87535	0.65365	0.00446	0.00362	0.00423	0.00313	0.000502837
17	0.88444	0.00733	0.00302	0.00447	0.0022	0.00247	0.00138		17	0.88428	0.09324	0.00418	0.0029	0.00411	0.00346	0.000397638		17	0.88439	0.67189	0.00456	0.00375	0.00437	0.00319	0.0005637
18	0.89252	0.00769	0.00308	0.0045	0.00219	0.00259	0.00141		18	0.89238	0.09764	0.00432	0.00313	0.00421	0.00356	0.000341693		18	0.89248	0.689	0.00468	0.00396	0.00452	0.00334	0.000566032
19	0.89971	0.00785	0.00309	0.00446	0.00232	0.00262	0.00143		19	0.89957	0.1021	0.00441	0.0032	0.00428	0.00362	0.000310166		19	0.89967	0.70522	0.00489	0.00416	0.00468	0.00343	0.000647086
20	0.90659	0.00804	0.00309	0.00452	0.00252	0.00267	0.00145		20	0.90646	0.10654	0.00454	0.00339	0.00446	0.00372	0.000416802		20	0.90656	0.72068	0.00501	0.00428	0.00484	0.00364	0.000690495
21	0.91204	0.00825	0.00315	0.00461	0.0026	0.00273	0.00154		21	0.91191	0.11089	0.00471	0.00354	0.00463	0.00378	0.000439081		21	0.912	0.73484	0.00511	0.00443	0.00493	0.00369	0.000765032
22	0.91751	0.00849	0.00319	0.00463	0.00267	0.00282	0.00155		22	0.91739	0.11521	0.00477	0.00363	0.00472	0.00377	0.000465263		22	0.91748	0.7477	0.0052	0.00468	0.00498	0.0038	0.000752716
23	0.92334	0.00874	0.00322	0.00462	0.00278	0.00292	0.00154		23	0.92323	0.11933	0.00487	0.00377	0.00485	0.00374	0.000485982		23	0.92331	0.76042	0.00527	0.00473	0.0051	0.00395	0.000712128
24	0.92854	0.009	0.00324	0.00464	0.00284	0.00297	0.00158		24	0.92844	0.12355	0.00489	0.00386	0.00494	0.00379	0.000509842		24	0.92851	0.77225	0.00538	0.00487	0.00528	0.00408	0.000754664
25	0.93279	0.00928	0.00329	0.0047	0.00289	0.00303	0.00158		25	0.9327	0.12768	0.00491	0.00404	0.00513	0.00392	0.000537101		25	0.93277	0.78353	0.00556	0.00504	0.00545	0.0042	0.000772123
26	0.93775	0.0096	0.00342	0.00469	0.00298	0.00317	0.00168		26	0.93766	0.13178	0.00501	0.00419	0.00529	0.00397	0.000567079		26	0.93772	0.79397	0.00573	0.00524	0.00554	0.0044	0.000838039
27	0.94123	0.00977	0.00346	0.00477	0.00311	0.0032	0.00173		27	0.94115	0.13577	0.00512	0.00432	0.00541	0.00399	0.000610792		27	0.9412	0.80391	0.00582	0.00541	0.00561	0.0045	0.000955557
28	0.94453	0.00995	0.0035	0.00484	0.00318	0.0033	0.00175		28	0.94445	0.13968	0.00513	0.00435	0.00572	0.0041	0.000643723		28	0.9445	0.81301	0.00596	0.00549	0.00581	0.00464	0.000896606
29	0.94821	0.01015	0.00354	0.00476	0.00325	0.0034	0.00176		29	0.94813	0.14361	0.00517	0.00444	0.00584	0.00416	0.000669054		29	0.94819	0.82218	0.00615	0.00562	0.00602	0.00479	0.000861875
30	0.95126	0.01038	0.00364	0.00472	0.00332	0.00344	0.00179		30	0.95119	0.14755	0.00517	0.00467	0.00592	0.00417	0.000680543		30	0.95124	0.83029	0.00626	0.00577	0.00611	0.0049	0.000959694
31	0.9546	0.01058	0.00366	0.00482	0.00344	0.00356	0.00184		31	0.95453	0.1513	0.0052	0.00488	0.00602	0.00413	0.000724246		31	0.95458	0.83816	0.00648	0.00597	0.00624	0.00505	0.000975138
32	0.9572	0.01088	0.00371	0.00489	0.00353	0.00357	0.0018		32	0.95714	0.15509	0.00532	0.00502	0.0062	0.00417	0.000734121		32	0.95719	0.84589	0.00659	0.00613	0.00637	0.00519	0.000951739
33	0.96038	0.01104	0.00386	0.00494	0.00361	0.00361	0.00175		33	0.96033	0.15882	0.00534	0.00514	0.00641	0.00418	0.000719982		33	0.96037	0.85353	0.00668	0.00624	0.0065	0.00526	0.00107
34	0.96339	0.0112	0.0039	0.0049	0.00372	0.00373	0.00178		34	0.96334	0.16254	0.00538	0.00521	0.00653	0.00424	0.000729035		34	0.96338	0.86032	0.00689	0.00642	0.0066	0.00541	0.00114
35	0.96627	0.01154	0.00397	0.00486	0.00381	0.00376	0.00194		35	0.96622	0.16615	0.00541	0.00542	0.00662	0.00427	0.000785103		35	0.96626	0.86686	0.00704	0.00657	0.00677	0.0056	0.00114
36	0.96805	0.01178	0.004	0.00486	0.00394	0.00381	0.00197		36	0.96801	0.16974	0.00535	0.00556	0.00684	0.00426	0.000821435		36	0.96804	0.87301	0.00719	0.00665	0.0069	0.00573	0.00118
37	0.97006	0.0119	0.00406	0.00492	0.00401	0.00389	0.00193		37	0.97001	0.17343	0.00532	0.0056	0.00716	0.00422	0.00078666		37	0.97004	0.87883	0.00734	0.00675	0.00708	0.0058	0.00119
38	0.97204	0.0121	0.0041	0.00501	0.00407	0.00403	0.00191		38	0.972	0.17702	0.00529	0.00576	0.0072	0.00419	0.00076364		38	0.97203	0.88415	0.00744	0.00691	0.00719	0.00594	0.00116
39	0.97451	0.01243	0.00418	0.00509	0.00419	0.00413	0.00193		39	0.97447	0.18044	0.00537	0.00591	0.00733	0.00433	0.000813707		39	0.9745	0.88977	0.00759	0.00706	0.0073	0.00614	0.00114
40	0.97652	0.01257	0.00431	0.00513	0.00427	0.00418	0.00199		40	0.97649	0.18385	0.00547	0.00608	0.0075	0.00429	0.000877451		40	0.97651	0.89497	0.00774	0.00723	0.00741	0.0063	0.00127
41	0.97835	0.01281	0.00434	0.00511	0.0044	0.00421	0.00199		41	0.97832	0.18737	0.00548	0.00617	0.00763	0.00423	0.000978255		41	0.97834	0.89971	0.00789	0.00735	0.00756	0.00643	0.00131
42	0.98003	0.01303	0.00442	0.00512	0.00448	0.00431	0.002		42	0.98	0.19069	0.00547	0.00636	0.00774	0.00426	0.000975687		42	0.98002	0.9045	0.008	0.00744	0.00772	0.00655	0.00134
43	0.98159	0.01328	0.00452	0.00514	0.00458	0.00447	0.00206		43	0.98156	0.19402	0.0054	0.00648	0.00788	0.00427	0.000990332		43	0.98158	0.9086	0.00813	0.00755	0.00784	0.00671	0.00144
44	0.98285	0.01344	0.00453	0.00522	0.0046	0.00455	0.00217		44	0.98282	0.19737	0.0054	0.00654	0.00805	0.00431	0.00104		44	0.98284	0.9129	0.00831	0.00778	0.008	0.00687	0.00141
45	0.98423	0.01364	0.00456	0.00522	0.0047	0.00462	0.00215		45	0.98421	0.20068	0.0055	0.00666	0.00829	0.00436	0.00101		45	0.98422	0.91721	0.00849	0.00787	0.00814	0.00697	0.00138
46	0.98552	0.01379	0.00469	0.00532	0.00486	0.0047	0.00218		46	0.9855	0.20403	0.00553	0.00686	0.00841	0.00431	0.000985623		46	0.98551	0.92105	0.00862	0.00803	0.00828	0.00709	0.00137
47	0.98699	0.01404	0.00475	0.00535	0.00494	0.00474	0.00222		47	0.98698	0.20731	0.00552	0.00701	0.00854	0.00432	0.00103		47	0.98699	0.92475	0.00869	0.0083	0.00845	0.00717	0.00138
48	0.98851	0.01428	0.0048	0.00547	0.00503	0.00495	0.00221		48	0.98849	0.21041	0.00552	0.0072	0.00876	0.0044	0.00109		48	0.9885	0.92802	0.00883	0.00841	0.0086	0.00739	0.00155
49	0.98982	0.01456	0.00492	0.00549	0.00512	0.00501	0.00226		49	0.98981	0.21359	0.00561	0.00734	0.00899	0.00443	0.00113		49	0.98982	0.9318	0.00892	0.00849	0.00873	0.00753	0.00157
50	0.9908	0.01478	0.00501	0.00553	0.00528	0.00505	0.00235		50	0.99079	0.2167	0.00569	0.00748	0.00917	0.00443	0.00119		50	0.9908	0.93513	0.00908	0.00866	0.00885	0.00767	0.00158
51	0.9917	0.01502	0.00505	0.00558	0.00541	0.00516	0.00235		51	0.99169	0.21989	0.00569	0.00755	0.00923	0.00439	0.0012		51	0.9917	0.93812	0.00924	0.0088	0.00894	0.0078	0.00158
52	0.99239	0.01531	0.00506	0.00564	0.00549	0.00527	0.00227		52	0.99238	0.22297	0.00563	0.00763	0.00946	0.0044	0.00115		52	0.99238	0.94092	0.00941	0.00893	0.0091	0.00788	0.00166
53	0.99381	0.01552	0.00512	0.00573	0.00555	0.00527	0.00225		53	0.9938	0.22606	0.00569	0.00783	0.00957	0.00438	0.00115		53	0.99381	0.94358	0.00954	0.00908	0.00931	0.00802	0.00166
54	0.99459	0.01562	0.0052	0.00578	0.00567	0.00543	0.00234		54	0.99459	0.22909	0.00571	0.00796	0.0096	0.00445	0.00117		54	0.99459	0.94636	0.00968	0.00919	0.00943	0.00818	0.00167
55	0.99578	0.0158	0.00531	0.00582	0.00581	0.00556	0.00245		55	0.99577	0.23216	0.00577	0.00811	0.00985	0.00449	0.00126		55	0.99578	0.94884	0.00979	0.00941	0.00961	0.00835	0.00174
56	0.99682	0.01599	0.00535	0.00579	0.00591	0.00564	0.00247		56	0.99681	0.23509	0.00579	0.00824	0.0101	0.00444	0.00131		56	0.99682	0.95107	0.01	0.00954	0.00972	0.00846	0.00173
57	0.99757	0.0163	0.00545	0.00584	0.00604	0.0057	0.00249		57	0.99756	0.23798	0.00581	0.00843	0.01015	0.00446	0.00132		57	0.99757	0.95354	0.0101	0.00963	0.00994	0.00859	0.00176
58	0.99817	0.01656	0.00554	0.00593	0.00611	0.00578	0.00247		58	0.99816	0.24093	0.00582	0.00858	0.01035	0.00456	0.00137		58	0.99816	0.9561	0.01027	0.00974	0.01006	0.00877	0.00172
59	0.99835	0.01671	0.00565	0.00593	0.00623	0.00588	0.00258		59	0.99834	0.24384	0.00585	0.00874	0.01055	0.00459	0.00148		59	0.99834	0.95865	0.0104	0.00985	0.01024	0.00884	0.0017
60	1	0.01691	0.00568	0.00594	0.00637	0.00591	0.00259		60	1	0.24678	0.00591	0.0089	0.01071	0.00461	0.00148		60	1	0.96066	0.01052	0.01006	0.01181	0.00892	0.00185

## Sheet: Fig. 2c
Fig. 2c Apparent cleavage rate of two 21-, 23- or 25-nt RNA activators-mediated Cas13a trans-cleavage reporter relative to contiguous target RNA (T20).
	1st	2nd	3rd	Mean	SD
21-nt RNA activators	0.02024	0.01698	0.02123	0.0194833	0.00222374
23-nt RNA activators	0.3114	0.27052	0.3213	0.301073	0.026919
25-nt RNA activators	0.92547	0.96374	0.97783	0.95568	0.0270946
T20	0.92357	0.98495	0.99357	0.967363	0.0381703

## Sheet: Fig. 2d
Fig. 2d Typical fluorescence intensity curves in the presence of varying concentrations of 25-nt RNA activators (1-100 pM).
Time (min)	100pM	75pM	50pM	25pM	10pM	1pM	0pM
1	0.01274	0.04659	0.04424	0.01501	0.01665	0.01371	0
5	0.05857	0.09193	0.06844	0.02836	0.0229	0.02154	0.00515
10	0.11703	0.1453	0.09434	0.04098	0.02793	0.02474	0.00755
15	0.17759	0.20074	0.12139	0.05293	0.03302	0.02707	0.00956
20	0.23918	0.25321	0.14751	0.06484	0.03766	0.0278	0.00996
25	0.29908	0.30428	0.17452	0.07686	0.04216	0.02912	0.0108
30	0.36132	0.35092	0.20063	0.08953	0.04619	0.03033	0.01178
35	0.42251	0.39442	0.22563	0.10147	0.05058	0.03146	0.01239
40	0.48223	0.43409	0.24996	0.11402	0.05501	0.03233	0.01295
45	0.53994	0.46953	0.27304	0.12648	0.05923	0.03314	0.01336
50	0.59598	0.50355	0.29562	0.13914	0.06408	0.03396	0.01437
55	0.6508	0.53476	0.31741	0.15121	0.06812	0.03509	0.01473
60	0.70538	0.56476	0.3387	0.16392	0.07315	0.03603	0.01556
65	0.75969	0.59191	0.35947	0.17594	0.07705	0.03788	0.01617
70	0.81264	0.62033	0.3806	0.1883	0.08176	0.03876	0.01741
75	0.86184	0.64521	0.39965	0.20093	0.08579	0.04006	0.01843
80	0.90977	0.66823	0.41881	0.21277	0.08965	0.04138	0.01894
85	0.95627	0.69059	0.43688	0.2236	0.09343	0.04202	0.0194
90	1	0.71185	0.45464	0.23563	0.0966	0.04286	0.02012

## Sheet: Fig. 2e
Fig. 2e Derived calibration curve corresponding to the fluorescence changes at different concentrations of 25-nt RNA activators.
concentration (pM)	1st	2nd	3rd	Mean	SD
100	1	0.89546	0.85709	0.91752	0.07396
75	0.65013	0.66249	0.65281	0.65514	0.0065
50	0.45321	0.40938	0.40022	0.42094	0.02832
25	0.18718	0.2896	0.18774	0.22151	0.05897
10	0.10216	0.08649	0.0961	0.09492	0.0079
1	0.04375	0.04673	0.04748	0.04598	0.00197
0	0.02217	0.02403	0.02963	0.02528	0.00388

## Sheet: Fig. 3c
Fig. 3c Fluorescence analysis of CRISPR-Cas13a Gemini system and Control 1-1, 1-2, 2-1 and 2-2.
Time (min)	CRISPR-Cas13a Gemini System	Control 2-1	Control 2-2	Control 1-1	Control 1-2
1	0.06582	0.02455	0.01774	0.00469	0
5	0.14927	0.09626	0.03973	0.01733	0.01254
10	0.23242	0.17067	0.04979	0.021	0.01489
15	0.31538	0.24112	0.06114	0.02373	0.01477
20	0.39916	0.30136	0.0747	0.02864	0.01741
25	0.47785	0.35381	0.08792	0.03162	0.0196
30	0.5589	0.40527	0.10175	0.03411	0.02073
35	0.63761	0.45159	0.11486	0.03714	0.0223
40	0.71182	0.49505	0.13006	0.04	0.0238
45	0.78638	0.53626	0.14402	0.04355	0.02489
50	0.85924	0.57497	0.15918	0.0475	0.02783
55	0.92886	0.61207	0.17378	0.04966	0.02701
60	1	0.64918	0.19107	0.05282	0.03059

## Sheet: Fig. 3f
Fig. 3f Fluorescence analysis one RNA activator controls and CRISPR-Cas13a Gemini system.
Time (min)	CRISPR-Cas13a Gemini System	Control 3-2	Control 3-1
1	0.01108	0.00095372	0
5	0.06801	0.00155	0.000427755
10	0.16621	0.00162	0.000485319
15	0.28103	0.00181	0.000580576
20	0.40007	0.00186	0.000670305
25	0.51405	0.00211	0.000786487
30	0.62018	0.00218	0.000923698
35	0.71518	0.00232	0.00102
40	0.7976	0.00245	0.00114
45	0.86625	0.00265	0.00124
50	0.92215	0.00275	0.00137
55	0.96609	0.00293	0.00143
60	1	0.00304	0.00159

[truncated: 17 more sheets: Fig. 3g, Fig. 3h, Fig. 4b, Fig. 4e, Fig. 5c, Supplementary Fig. 1, Supplementary Fig. 2, Supplementary Fig. 3, Supplementary Fig. 4, Supplementary Fig. 5, Supplementary Fig. 6, Supplementary Fig. 7, Supplementary Fig. 8, Supplemtary Fig. 9, Supplmentary Fig. 11, Supplementary Fig. 12, Supplementary Fig. 13]
